# Supplementary material for: Experiences and coping strategies among patients with Chronic Renal Failure (CRF) in Ghana: A phenomenological study
Source: PLOS Ment Health. 2025 Sep 19;2(9):e0000279. doi: 10.1371/journal.pmen.0000279 (PMC12798209; doi:10.1371/journal.pmen.0000279)
Supplement: S1 Data — (CSV) [file pmen.0000279.s002.csv]

Participant_ID	Sex	Age_Group	Theme	Subtheme	Code	Transcript_Excerpt	Figure_Ref	Notes
P001	Female	NR	Lived Experience	Instantaneous Response	Unpleasant | Terrible | Heartbreaking | Sorrowful | Astonishment | Bewilderment	When I was first diagnosed, it felt unpleasant, like something I could not even comprehend. The news was terrible, and I felt like my whole world was turned upside down. It was heartbreaking to think about the impact on my family. I was left in complete astonishment and bewilderment, unsure of how to cope with the sudden change.	Fig 1
P002	Male	NR	Lived Experience	Instantaneous Response	Unpleasant | Heartbreaking | Sorrowful | Astonishment | Bewilderment	When the doctor told me I had renal failure, it was like a blow to my heart unpleasant and shocking. The heartbreaking reality of it hit me hard, and I felt sorrowful for what I was going through. I was in astonishment, not fully understanding how my life had changed so quickly. I was left in complete bewilderment, with no idea of how to face the future.	Fig 1
P003	Male	NR	Lived Experience	Instantaneous Response	Agonizing | Sorrowful | Astonishment | Terrible | Bewilderment	Hmm. Erh, you see, it was not easy oo my sister and even now is more difficult for me. Honestly the moment I was told I had chronic renal failure, I felt agonizing pain, both physically and emotionally. It was sorrowful to accept that my life would never be the same. I was in astonishment, thinking that this couldn’t be happening to me. It was a terrible feeling, and I was left feeling completely…	Fig 1
P004	Male	NR	Lived Experience	Shifting Emotional States	Persistent Depression and Sadness | Suicidal Ideation	I wake up every day feeling like I am stuck in a dark place. The sadness does not leave me, and sometimes, I wonder if it’s even worth continuing. The emotional pain is unbearable, and I feel like I can't take it anymore. It’s hard to find hope when everything feels so hopeless and sometimes, I want to commit suicide.	Fig 1
P005	Female	NR	Lived Experience	Shifting Emotional States	Persistent Depression and Sadness | Suicidal Ideation	I feel like I am drowning in sadness every day, and it never seems to end. The depression takes over, and I cannot escape it. Sometimes, I even think that ending it all might be better than living with this constant pain and hopelessness. The thought of suicide crosses my mind because I just can’t see a way out of this dark place.	Fig 1
P006	Male	NR	Lived Experience	Shifting Emotional States	Emotional Numbness / Detachment (descriptive)	I don't feel like the same person anymore. Since the diagnosis,it is like I am just going through the motions eating, sleeping, existing. I used to be active and hopeful, always planning for the future, but now that energy is gone. I feel emotionally numb, like a part of me has shut down completely, and I am just watching life happen around me.	Fig 1	Narrative nuance within Shifting Emotional States described by authors.
P007	Male	NR	Lived Experience	Chronic Emotional Challenge	Helplessness and Depression | Anxiety and Stress	There are days when the depression feels unbearable. The sadness weighs on me constantly, and I feel like I can never escape it. I wake up feeling anxious, and the stress of managing this condition never goes away.	Fig 1
P008	Female	NR	Lived Experience	Chronic Emotional Challenge	Helplessness and Depression | Anxiety and Stress	I feel helpless most of the time, like I have no control over my life anymore. The anxiety and stress make it hard to focus on anything else, and sometimes I wonder if I can keep doing this. It feels like the struggle is never-ending, and it’s hard to find hope.	Fig 1
P009	Female	NR	Lived Experience	Physical Challenge	Difficulty Accessing Medication | Financial Burden	Getting the medication I need is a constant struggle. either too expensive, or I have to travel long distances to find it.	Fig 1
P010	Female	NR	Lived Experience	Physical Challenge	Financial Burden	The financial strain from both the cost of dialysis and medication is overwhelming, and it feels like there I am no end to the challenges.	Fig 1
P011	Male	NR	Lived Experience	Physical Challenge	Financial Burden | Difficulty Accessing Medication	Obtaining the medication I need is an ongoing challenge;i have often too expensive, and when it is available, I have to travel long distances to both the pharmacy and the hospital, which only adds to my expenses. The cost of dialysis makes it even harder because I need it regularly to stay alive. Sometimes, I have to decide whether to pay for my treatment or buy food for my family, and that decis…	Fig 1
P012	Male	NR	Coping Strategies	Emotional Coping	Positive Self-talk | Social Support (Family)	I try to stay positive and remind myself that this is just a phase. Talking to my family helps a lot; they keep me going and make me feel like I’m not alone in this.	Fig 2
P013	Male	NR	Coping Strategies	Emotional Coping	Distraction (Music/Movies)	Whenever I feel overwhelmed, I listen to music or watch a movie to take my mind off things. It helps me forget, even if it’s just for a little while.	Fig 2
P014	Female	NR	Coping Strategies	Emotional Coping	Optimism | Social Support (Family) | Expressive Writing/Journaling	I try to stay optimistic and remind myself that this is just a temporary phase. Speaking to my family really helps; they offer me support and remind me that I’m not facing this alone. Sometimes, I write down my thoughts to clear my head and unload my emotions.	Fig 2
P015	Female	NR	Coping Strategies	Emotional Coping	Distraction (Music/Movies)	When I feel weighed down by everything, I turn to music or watch movies to get my mind off things. It allows me to escape, even if only for a short time, and brings me a sense of relief.	Fig 2
P016	Female	NR	Coping Strategies	Avoidance-Focused Coping	Social Withdrawal	Errh � you see errh�. I stopped seeing my friends because I didn’t want to answer questions about my health. I have not easier to stay away and deal with it on my own.	Fig 2	Exploring the Coping Stratigies
P017	Female	NR	Coping Strategies	Avoidance-Focused Coping	Isolation	I have distanced myself from everyone, even my closest friends. It’s not that I donot care about them, but I feel like they cannot understand what I am going through, and I don't want to burden them.	Fig 2
P018	Male	NR	Coping Strategies	Avoidance-Focused Coping	Isolation | Loss Comparison	I prefer to stay alone because being around people reminds me of the life I used to have before my diagnosis. It’s painful to watch others smile, work, and carry on with ease while I’m struggling every day to manage my illness.	Fig 2
P019	Male	NR	Coping Strategies	Avoidance-Focused Coping	Denial	I told myself for months that the doctors were wrong. I couldn’t accept that this was happening to me.	Fig 2
P020	Male	NR	Coping Strategies	Avoidance-Focused Coping	Denial	I refused to believe it when the doctors told me. I kept thinking there must have been a mistake, that they mixed up my test results.	Fig 2
P021	Female	NR	Coping Strategies	Avoidance-Focused Coping	Denial	I didn't want to accept that this was happening to me. It felt easier to pretend everything was fine rather than face the truth.	Fig 2
P022	Male	NR	Coping Strategies	Avoidance-Focused Coping	Denial | Delay in Care	I kept telling myself it was not real, that the doctors must have gotten it wrong. I ignored their advice and avoided going back to the hospital because I didn’t want to hear more bad news. By the time I finally accepted it, my condition had gotten worse, and I realized how much time I had wasted.	Fig 2
P023	Male	NR	Coping Strategies	Avoidance-Focused Coping	Substance Use (Alcohol)	When it all feels like too much, I turn to alcohol. It helps me forget, even if it’s just for a little while.	Fig 2
P024	Male	NR	Coping Strategies	Avoidance-Focused Coping	Substance Use (Alcohol) | Negative After-effects	I thought drinking would help me cope, but it only made me feel more isolated. Afterward, I’d feel guilty and sick, and the reality of my situation would hit even harder.	Fig 2
P025	Female	NR	Coping Strategies	Avoidance-Focused Coping	Repression	I don't talk about how I feel, not even with my family. I keep it all inside because I don’t want to seem weak.	Fig 2
P026	Female	NR	Coping Strategies	Avoidance-Focused Coping	Repression	I have learned to hide my pain and put on a strong face, even when breaking inside.	Fig 2
P027	Male	NR	Coping Strategies	Avoidance-Focused Coping	Repression	Holding it in feels like the only option, but some days, the weight of it all becomes unbearable.	Fig 2
P028	Female	NR	Coping Strategies	Religious Coping	Church/Community Support	Being part of my church has given me a sense of belonging. They pray for me and encourage me when I feel weak.	Fig 2
P029	Female	NR	Coping Strategies	Religious Coping	Prayer	I pray every day, asking God for strength to face another day. It gives me peace when everything feels overwhelming.	Fig 2
P030	Male	NR	Coping Strategies	Religious Coping	Prayer	Whenever the pain gets too much, I turn to prayer. I just sit quietly and pour my heart out to God, asking for strength to keep going. Sometimes I cry while praying, but it feels like a weight is lifted off my shoulders.	Fig 2
P031	Female	NR	Coping Strategies	Religious Coping	Scripture Reading	Reading the Bible reminds me that God has a plan for me, even if I don’t understand it right now.	Fig 2
P032	Female	NR	Coping Strategies	Religious Coping	Scripture Reading (Psalms)	Whenever I feel overwhelmed, I turn to the Psalms. It feels like they were written just for me.	Fig 2
P033	Male	NR	Coping Strategies	Religious Coping	Scripture Reading | Meaning-Making	When I read certain passages, I feel like God is speaking directly to me, reassuring me that I'm not alone.i cannotlike a reminder that I have a purpose, and no matter how tough it gets, Gods plan is bigger than this illness.	Fig 2
P034	Male	NR	Coping Strategies	Religious Coping	Faith in Divine Will	I believe that whatever happens is God’s will. Trusting in Him gives me the courage to keep going.	Fig 2
P036	Male	NR	Coping Strategies	Acceptance Coping	Acceptance | Adaptation | Present Focus	I have come to accept that this is my reality now, and I try to live with it. At first, it was hard to accept, but now I know I have to adapt if I want to survive. It’s not easy, but I’ve learned to live in the present, one day at a time.	Fig 2	Exploring the Sources of Coping Stratigies
P037	Female	NR	Coping Strategies	Acceptance Coping	Acceptance | Adaptation	I cannot change my situation, so I have learned to accept it. There are no point in fighting it. I have had to adapt to the dialysis and the diet restrictions, but I’ve made peace with it.	Fig 2
P038	Female	NR	Coping Strategies	Acceptance Coping	Present Focus	Living in the moment helps me focus on what I can control, and that all I can do.	Fig 2
P039	Male	NR	Coping Strategies	Acceptance Coping	Acceptance | Lifestyle Modification	At first, I resisted the idea that I had to live with this, but now I have accepted it. I had to change my diet, my routine, and my mindset, buti cannot helping. Now, I try to appreciate each day I have, even with all the challenges.	Fig 2
P040	NR	NR	Sources of Coping	Family and Friends	Family Support	My family has been my rock through all of this. They are always there to support me, whether it’s helping with my medication or just listening when I need to talk. Without them, I don’t know how I would have made it through some of the toughest moments.		Original text says 'A female patient said' but tag shows (Patient, Male). Sex set to NR due to inconsistency.
P041	Female	NR	Sources of Coping	Religious Leaders	Pastoral Support	My pastor always reminds me that God has a plan for everyone, including me. He tells me to hold on to my faith, even when it feels like there’s no hope. His words give me the strength to keep going, even on the hardest days.
P042	Male	NR	Sources of Coping	Healthcare Providers	Nursing Support	The nurses are like family to me now. They not only care for me but also encourage me to stay strong and keep fighting. Their kindness and support make such a difference in my journey.
